# Supplementary material for: Talking About Weight with Children: Associations with Parental Stigma, Bias, Attitudes, and Child Weight Status
Source: Nutrients. 2025 Sep 10;17(18):2920. doi: 10.3390/nu17182920 (PMC12472602; doi:10.3390/nu17182920)
Supplement: Supplementary file 1 [file nutrients-17-02920-s001.zip]

Archive with 1 entries (1 files):
- nutrients-3815454-supplementary.pdf
